# Supplementary material for: Virtual Care in Patients with Cancer: A Systematic Review
Source: Curr Oncol. 2021 Sep 8;28(5):3488–506. doi: 10.3390/curroncol28050301 (PMC8482228; doi:10.3390/curroncol28050301)
Supplement: Supplementary file 1 [file curroncol-28-00301-s001.zip]

Archive with 1 entries (1 files):
- curroncol-1352334-supplementary.pdf
